# Supplementary material for: Superiority of Direct Oral Anticoagulants over Vitamin K Antagonists in Oncological Patients with Atrial Fibrillation: Analysis of Efficacy and Safety Outcomes
Source: J Clin Med. 2022 Sep 27;11(19):5712. doi: 10.3390/jcm11195712 (PMC9572823; doi:10.3390/jcm11195712)
Supplement: Supplementary file 1 [file jcm-11-05712-s001.zip]

Archive with 1 entries (1 files):
- jcm-1836184-supplementary.pdf
